# Supplementary material for: Dosage differences in 12-OXOPHYTODIENOATE REDUCTASE genes modulate wheat root growth
Source: Nat Commun. 2023 Feb 1;14:539. doi: 10.1038/s41467-023-36248-y (PMC9892559; doi:10.1038/s41467-023-36248-y)
Supplement: Supplementary file 4 — Source Data [file 41467_2023_36248_MOESM4_ESM.xlsx]

## Sheet: Fig 1, Table 1
Supporting Data for Figure 1 and Table 1
Fig. 1B. Effect of 1RS and 1RW on nodal root length (mm).						Table 1. Effect of the 1RS and 1RW on root and aerial parts.								Fig. 1C. Effect of genotype (1RS and 1RW) and mannitol on leaf length.										Fig. 1D. Effect of genotype (1RS and 1RW) and mannitol on semminal root length.										Effect of genotype (1RS and 1RW) and mannitol on dry weight of root and aerial parts and water retention capacity at 23 DAG.
Exp	Genotype	27 DAG	31 DAG	34 DAG		Genotype	Experiment	Seminal root length (cm)	Seminal root DW (g)	Leaf number	Penultimate leaf length (mm)	Leaf DW (g)		Exp.	Gen.	Trtmt.	6 DAG	9 DAG	13 DAG	16 DAG	19 DAG	23 DAG		Exp.	Gen.	Trtmt.	6 DAG	9 DAG	13 DAG	16 DAG	19 DAG	23 DAG		Exp.	Genotype	Treatment	Seminal root length (cm)	Root DW (g)	Leaf length (cm)	Aerial part dry weight (g)	Relative Water Content
1	1RS	215	299	372		1RS	1	43	0.0305	4.27241	290	0.1245		1	1RS	Mann.	6.5	9	13.5	18	22.5	22		1	1RS	Mann.	4	8.5	17.5	18.5	20.5	20		1	1RS	Mann.	20	0.017	22	0.04	71.4286
1	1RS	165	247	360		1RS	1	49.4	0.0303	4.29739	306	0.122		1	1RS	Mann.	7	9	14	18	21.5	21		1	1RS	Mann.	4	9.5	18	19	20.5	20		1	1RS	Mann.	20	0.021	21	0.091	56.4516
1	1RS	85	174	247		1RS	1	43.5	0.0279	4.29496	278	0.1102		1	1RS	Mann.	6	9	15.5	16.5	21.5	21		1	1RS	Mann.	6	11	19	21	23	22		1	1RS	Mann.	22	0.019	21	0.039	80
1	1RS	154	241	324		1RS	1	45.1	0.0335	4.35505	307	0.1217		1	1RS	Mann.	5.5	9.5	15.5	17	23	23		1	1RS	Mann.	6	8	16.5	20	20	19		1	1RS	Mann.	19	0.026	23	0.04	86.6667
1	1RS	165	224	281		1RS	1	41.3	0.0235	4.27509	269	0.0934		1	1RS	Mann.	7	11	17	17	24	24		1	1RS	Mann.	7	12	19	21	23	22		1	1RS	Mann.	22	0.017	24	0.061	73.2558
1	1RS	49	146	215		1RS	1	43.5	0.0314	4.29577	284	0.1114		1	1RS	Mann.	6	9	14	16.5	23	20		1	1RS	Mann.	4.5	9	14	16	16	16		1	1RS	Mann.	16	0.014	20	0.03	68.8525
1	1RS	175	268	327		1RS	1	48.7	0.0346	4.29483	329	0.1601		1	1RS	Mann.	6	12	19	21	25.5	25		1	1RS	Mann.	5	11.5	19	21	23	22		1	1RS	Mann.	22	0.021	25	0.058	77.5281
1	1RS	186	276	339		1RS	1	46.3	0.0283	4.26316	304	0.1249		1	1RS	Mann.	5.5	11	17	19	24	24		1	1RS	Mann.	8	14	22	23	25	25		1	1RS	Mann.	25	0.018	24	0.068	83.3333
1	1RS	243	310	353		1RS	1	45.8	0.038	4.45	340	0.1459		2	1RS	Mann.	7.5	12.5	18	19	24	24		2	1RS	Mann.	7	13.5	21	22	22	22		2	1RS	Mann.	22	0.02	24	0.07	84.3137
1	1RS	141	238	290		1RS	1	42	0.0285	4.26871	294	0.1129		2	1RS	Mann.	8.5	12	16	18	23	23		2	1RS	Mann.	5.5	14	21	24	25	25		2	1RS	Mann.	25	0.018	23	0.08	75.2809
2	1RS	212	320	410		1RS	2	35.5	0.0445	4.58176	318	0.1644		2	1RS	Mann.	7	12	18	19	23.5	23		2	1RS	Mann.	5.5	13.5	20	22	22	22.5		2	1RS	Mann.	22.5	0.015	23	0.069	80.6818
2	1RS	185	292	386		1RS	2	36.6	0.0359	4.41337	329	0.1361		2	1RS	Mann.	8	12	18	19	24	23		2	1RS	Mann.	4	13	19	21	22	21		2	1RS	Mann.	21	0.016	23	0.065	80.6122
2	1RS	128	219	295		1RS	2	37.9	0.0302	4.65306	343	0.1127		2	1RS	Mann.	6	10	16.5	20	23	22		2	1RS	Mann.	5	13	19	22	22	22		2	1RS	Mann.	22	0.011	22	0.05	79.7468
2	1RS	195	294	386		1RS	2	45.5	0.0449	4.65306	343	0.1811		2	1RS	Mann.	8	12	18	20	24	24		2	1RS	Mann.	8	17	24	27	27	27.5		2	1RS	Mann.	27.5	0.019	24	0.095	85.7143
2	1RS	128	208	274		1RS	2	51	0.0561	4.47246	345	0.2213		2	1RS	Mann.	8	11	17	19	22	22		2	1RS	Mann.	4.5	14	24	25	26	26		2	1RS	Mann.	26	0.021	22	0.075	79.0698
2	1RS	143	239	302		1RS	2	39.3	0.0295	4.44702	302	0.1114		2	1RS	Mann.	7	10.5	16.5	21	24.5	22		2	1RS	Mann.	6	15	23	26	26	26		2	1RS	Mann.	26	0.018	22	0.07	81.0526
2	1RS	165	251	320		1RS	2	46.3	0.0363	4.54658	322	0.1465		1	1RS	Control	8.5	10.5	16	20	23.5	28.5		1	1RS	Control	6	10	19	19	19.5	20		1	1RS	Control	20	0.05	28.5	0.075	99.4048
2	1RS	196	303	391		1RS	2	39.9	0.0357	4.60494	324	0.1419		1	1RS	Control	5.5	8	10	19	26	28.5		1	1RS	Control	4.5	8	16	20	22	23.5		1	1RS	Control	23.5	0.049	28.5	0.101	96.8421
2	1RS	234	355	446		1RS	2	43.4	0.0437	4.56061	330	0.1555		1	1RS	Control	6	10	14.5	21	25.5	31		1	1RS	Control	6.5	11	18	21	23	23		1	1RS	Control	23	0.08	31	0.112	104.237
2	1RS	220	295	357		1RS	2	40.1	0.0457	4.43218	317	0.1589		1	1RS	Control	5	8	14	16	25	28		1	1RS	Control	4	9.5	18	22	24	26		1	1RS	Control	26	0.044	28	0.082	97.1292
1	1RW	150	179	180		1RW	1	17.5	0.0207	4.31399	293	0.0965		1	1RS	Control	5	9	14	19	27	30		1	1RS	Control	4	8	15	20	21	21		1	1RS	Control	21	0.054	30	0.091	99.5283
1	1RW	156	158	160		1RW	1	15.5	0.0272	4.2908	337	0.1086		1	1RS	Control	7	10	16	21	25	30		1	1RS	Control	5	10	18	20	22	24		1	1RS	Control	24	0.067	30	0.149	106.422
1	1RW	128	131	130		1RW	1	15.4	0.0169	3.85199	277	0.0704		1	1RS	Control	8	11	16	21	27	31		1	1RS	Control	6.5	9.5	17.5	23	27	29		1	1RS	Control	29	0.06	31	0.12	100
1	1RW	82	95	96		1RW	1	21.4	0.0288	3.87333	300	0.1024		1	1RS	Control	7	9.5	16	22	27.5	30		1	1RS	Control	5	10	18	21.5	25	25		1	1RS	Control	25	0.06	30	0.142	98.69
1	1RW	105	125	126		1RW	1	15.5	0.0224	4.2517	294	0.0863		2	1RS	Control	8.5	13	19	20	27	27		2	1RS	Control	3	12.5	21	26	28	27.5		2	1RS	Control	27.5	0.057	27	0.12	100
1	1RW	163	167	166		1RW	1	20	0.0175	4.22835	254	0.0881		2	1RS	Control	7	11	18	21.5	26	26		2	1RS	Control	7.5	15.5	21	25	27	27		2	1RS	Control	27	0.058	26	0.108	103.315
1	1RW	136	141	142		1RW	1	14.4	0.0316	4.37994	329	0.1345		2	1RS	Control	8	12	18	22	28	28		2	1RS	Control	5.5	15	24	30	31	31		2	1RS	Control	31	0.069	28	0.106	100
1	1RW	110	117	117		1RW	1	18	0.0276	4.41642	341	0.1206		2	1RS	Control	8.5	12	18	22	27	26.5		2	1RS	Control	7	16.5	25	30	32	32		2	1RS	Control	32	0.074	26.5	0.142	99.4413
1	1RW	139	155	155		1RW	1	14.7	0.0212	4.32248	307	0.0878		2	1RS	Control	7.5	12	18.5	22	29	28.5		2	1RS	Control	7	17	25	31	31.5	32		2	1RS	Control	32	0.065	28.5	0.12	101.176
1	1RW	120	123	123		1RW	1	17.3	0.0289	4.46429	336	0.1298		2	1RS	Control	6.5	10	16	19	26	25		2	1RS	Control	5	14	21	26	27	26		2	1RS	Control	26	0.045	25	0.105	103.659
2	1RW	161	159	161		1RW	2	13.5	0.0304	4.33546	313	0.1098		2	1RS	Control	7	11	16.5	19	24	23		2	1RS	Control	6	13	20	20	20	20		2	1RS	Control	20	0.045	23	0.056	101.987
2	1RW	118	117	118		1RW	2	26.4	0.0389	4.82428	313	0.1824		2	1RS	Control	8	12.5	17	20	25	25		2	1RS	Control	5	15	23	27	28	27		2	1RS	Control	27	0.063	25	0.095	105.195
2	1RW	145	178	179		1RW	2	21.6	0.0431	4.70393	331	0.1521		2	1RS	Control	8	12.5	18	22	27	27		2	1RS	Control	8	17	24	28	28	28		2	1RS	Control	28	0.072	27	0.15	103.39
2	1RW	155	183	185		1RW	2	14.2	0.0388	4.44838	339	0.1705		2	1RS	Control	8.5	12	18	22	27	26.5		2	1RS	Control	6.5	16	24	27	27	27.5		2	1RS	Control	27.5	0.032	26.5	0.142	102.516
2	1RW	122	124	125		1RW	2	11.7	0.0263	4.37931	290	0.1298		1	RW	Mann.	6.5	9.5	14.5	16.5	20	21		1	RW	Mann.	3	7	11	13	13.5	12		1	1RW	Mann.	12	0.006	21	0.035	77.7778
2	1RW	216	250	250		1RW	2	12.9	0.0396	4.89091	330	0.1667		1	RW	Mann.	6	10	16	17.5	24	24		1	RW	Mann.	4	9	14	14	14	14		1	1RW	Mann.	14	0.016	24	0.052	91.6667
2	1RW	173	175	176		1RW	2	19.2	0.0331	4.46667	330	0.1357		1	RW	Mann.	6	8.5	15	15	22	21		1	RW	Mann.	5	8	15	15	15	15		1	1RW	Mann.	15	0.011	21	0.04	81.25
2	1RW	145	146	147		1RW	2	14.7	0.0409	4.49518	311	0.1708		1	RW	Mann.	6	9	15	17	21	22		1	RW	Mann.	5	9	15	15	15.5	15		1	1RW	Mann.	15	0.013	22	0.05	81.3953
2	1RW	165	165	170		1RW	2	18.2	0.0449	4.68249	337	0.2063		1	RW	Mann.	8	11	15.5	17	22	22		1	RW	Mann.	4	10	15	15	15.5	16		1	1RW	Mann.	16	0.015	22	0.049	70.2381
2	1RW	149	153	151		1RW	2	16.7	0.0252	4.37415	294	0.1163		1	RW	Mann.	7	9.5	13.5	15	22	22		1	RW	Mann.	4	10	17	17	17.5	17		1	1RW	Mann.	17	0.018	22	0.042	80.9524
Average	1RS	169.2	259.95	333.75		Average	1RS	43.205	0.03545	4.42162	313.7	0.13784		1	RW	Mann.	5.5	9	14	16.5	21	21		1	RW	Mann.	3	8	14	16	15	14		1	1RW	Mann.	14	0.011	21	0.041	92
	1RW	141.9	152.05	152.85			1RW	16.94	0.0302	4.3997	312.8	0.12827		1	RW	Mann.	7	9	13.5	16	20.5	20.5		1	RW	Mann.	4	9	16	17	16.5	16		1	1RW	Mann.	16	0.011	20.5	0.035	77.6119
SE	1RS	10.8583	11.4511	12.8734		SE	1RS	0.940842	0.0017862	0.0310167	5.06957	0.00672792		2	RW	Mann.	7	12	17	18	23	23		2	RW	Mann.	3.5	9	11	11	11	10		2	1RW	Mann.	10	0.017	23	0.024	78.9474
	1RW	6.48029	7.54616	7.57672			1RW	0.786244	0.00190242	0.0578923	5.36441	0.00822783		2	RW	Mann.	5	10	15	17	20	21		2	RW	Mann.	4	9	10	10	10.5	10		2	1RW	Mann.	10	0.009	21	0.037	92.7536
t-test	1RS vs 1RW	0.0372335	1.70035e-09	1.29185e-14		Genotype		<.0001	0.0114	0.6542	0.8947	0.2626		2	RW	Mann.	5	10	14	16	16	16		2	RW	Mann.	3	7	11	11	11	11		2	1RW	Mann.	11	0.008	16	0.017	75.7576
						Experiment		0.1725	<.0001	<.0001	0.0062	<.0001		2	RW	Mann.	6	11	17	18	23	22		2	RW	Mann.	3.5	9	11	11	11	11		2	1RW	Mann.	11	0.014	22	0.048	80.7229
						Normality of residuals		0.1387	0.387	0.1104	0.844	0.6895		2	RW	Mann.	8.5	12.5	18	21	25	24		2	RW	Mann.	5	13.5	17	17	17	18		2	1RW	Mann.	18	0.02	24	0.057	69.6629
														2	RW	Mann.	8.5	12	13	20	22	21.5		2	RW	Mann.	5	12	16	16	16	16		2	1RW	Mann.	16	0.014	21.5	0.02	62.963
Fig. 1F. Correlation between copy number variation and root length at 15 DAG								Fig. 1G. Root length in diiso 1RS, 1RS and 1RW at 15 DAG						2	RW	Mann.	9	12.5	20	22	25	24		2	RW	Mann.	5	13.5	19.5	19	18	18		2	1RW	Mann.	18	0.025	24	0.092	86.6667
Line ID	CNV Avg 6 reps	CNV SE	Normalized to 1RS	Root length	tTest CNV > 1RS			1RS root length	diiso-1RS>2 copies root length	1RW root length				1	RW	Control	8	10.5	15	20	26	30		1	RW	Control	4	10	14	14.5	15	18		1	1RW	Control	18	0.063	30	0.135	97.8448
1	2.43123	0.254213	2.59747	22	0.032919			16.5	22	14				1	RW	Control	6.5	10	14.5	18.5	26	29		1	RW	Control	3	7	10	14.5	14	14		1	1RW	Control	14	0.038	29	0.093	97.2222
2	3.39161	0.182573	3.62351	18	1.46296e-05			23	18	12				1	RW	Control	6	9	12.5	18	25	29.5		1	RW	Control	3	6	10	15	15	15		1	1RW	Control	15	0.043	29.5	0.09	95.4338
3	2.1865	0.0986185	2.33601	27	0.064814			23	12	11				1	RW	Control	5.5	9	13.5	17	26	27.5		1	RW	Control	3	6	9	15.5	12	13		1	1RW	Control	13	0.039	27.5	0.069	100
4	2.15688	0.164284	2.30436	25	0.11318			21	15	14				1	RW	Control	6	9.5	15.5	19	27	28.5		1	RW	Control	4	8	13	16	15.5	16		1	1RW	Control	16	0.053	28.5	0.108	98.0296
13	3.74806	0.816664	4.00433	12	0.011391			20	19	11				1	RW	Control	6	10	16	20	27	29		1	RW	Control	4	7	13.5	17	17	17		1	1RW	Control	17	0.057	29	0.097	97.5369
14	3.33796	0.219454	3.56619	15	4.71726e-05			21	9.5	13.5				1	RW	Control	8	10.5	14	21	24	29		1	RW	Control	5	8	16	16	17	17		1	1RW	Control	17	0.063	29	0.121	98.4375
15	3.26281	0.180335	3.4859	19	3.18599e-05			27	15	11				1	RW	Control	7.5	10	16.5	21	26.5	30		1	RW	Control	4	9	16	16	18	18		1	1RW	Control	18	0.057	30	0.127	97.3214
16	4.66579	0.420852	4.98481	9.5	7.20573e-06			19	9	12				2	RW	Control	9	12	19	22	27	27		2	RW	Control	6.5	13	14	16	16	17		2	1RW	Control	17	0.058	27	0.105	100.966
33	1.5679	0.149832	1.67511	21.5	<1RS				26					2	RW	Control	8	12	17	19	25	26		2	RW	Control	3.5	11.5	16	19	19	19		2	1RW	Control	19	0.033	26	0.096	100.69
34	5.25661	0.36785	5.61604	15	3.38434e-07				22					2	RW	Control	7	11	17	19	26	27		2	RW	Control	6	13	18	18.5	19	19		2	1RW	Control	19	0.049	27	0.07	99.3007
35	5.46218	0.584883	5.83566	9	9.67677e-06				17.5					2	RW	Control	8	12	17	19	26	26		2	RW	Control	4	12	16	16	16	16		2	1RW	Control	16	0.039	26	0.1	103.704
36	3.37259	0.324934	3.60319	26	0.000315				15					2	RW	Control	7	10	14	20	24	25		2	RW	Control	5	12	17	17	17	17		2	1RW	Control	17	0.031	25	0.081	105.844
45	3.15991	0.683521	3.37597	22	0.028018				19					2	RW	Control	6.5	12	18	20	28	28		2	RW	Control	4	11.5	15	16	16	17		2	1RW	Control	17	0.052	28	0.1	100.621
46	4.08539	0.399433	4.36473	17.5	4.3692e-05		Mean	21.3125	16.8462	12.3125				2	RW	Control	3	8	11	16	27	27		2	RW	Control	2.5	10	12	12.5	13.5	14		2	1RW	Control	14	0.027	27	0.022	107.792
47	1.57106	0.4603	1.67848	12	<1RS		SE	1.10574	1.38025	0.471865				2	RW	Control	6.5	11	17	21	27	27		2	RW	Control	4	12	16	17	17	17		2	1RW	Control	17	0.059	27	0.09	104.938
48	1.31405	0.540668	1.4039	18	<1RS		Tukey test P < 0.05	a	b	c				Means	1RS	Mann.	6.84375	10.7188	16.4688	18.625	23.3125	22.6875		Means	1RS	Mann.	5.625	12.2812	19.75	21.7812	22.6875	22.375		Means	1RS	Mann.	22.375	0.0181875	22.6875	0.0625625	77.7493
54	1.07676	0.330341	1.15039	27	<1RS										1RS	Control	7.19444	10.7778	16.3056	20.4722	26.25	27.75			1RS	Control	5.66667	12.6389	20.4167	24.25	25.7222	26.0833			1RS	Control	26.0833	0.058	27.75	0.112	101.274
55	2.74936	0.0895541	2.93735	15	0.000298										1RW	Mann.	6.73333	10.3667	15.4	17.5	21.7667	21.6667			1RW	Mann.	4.06667	9.53333	14.1667	14.4667	14.4667	14.2			1RW	Mann.	14.2	0.0138667	21.6667	0.0426	80.0244
56	2.14543	0.314132	2.29213	26.5	0.204412										1RW	Control	6.78125	10.4062	15.4688	19.4062	26.0938	27.8438			1RW	Control	4.09375	9.75	14.0938	16.0312	16.0625	16.5			1RW	Control	16.5	0.0475625	27.8438	0.094	100.355
65	1.25982	0.139257	1.34596	32	<1RS
66	0.987391	0.17715	1.0549	33	<1RS									SE	1RS	Mann.	0.240307	0.32586	0.406891	0.360844	0.273385	0.338117		SE	1RS	Mann.	0.333854	0.632404	0.675463	0.705586	0.692031	0.742322		SE	1RS	Mann.	0.742322	0.000857413	0.338117	0.00470901	1.88721
67	2.69796	0.25515	2.88244	19	0.005935										1RS	Control	0.280461	0.357511	0.514716	0.384487	0.33149	0.521201			1RS	Control	0.315711	0.749516	0.747818	0.943026	0.91307	0.873774			1RS	Control	0.873774	0.00291043	0.521201	0.0062784	0.639933
68	1.4576	0.0930128	1.55727	38	<1RS										1RW	Mann.	0.330464	0.353441	0.495696	0.530049	0.583231	0.506309			1RW	Mann.	0.200396	0.522053	0.726483	0.702829	0.655502	0.718464			1RW	Mann.	0.718464	0.00127192	0.506309	0.0046443	2.19772
															1RW	Control	0.350502	0.303517	0.53125	0.390562	0.282174	0.37837			1RW	Control	0.270873	0.620819	0.67116	0.388557	0.476259	0.437798			1RW	Control	0.437798	0.00296784	0.37837	0.0066106	0.880386
CNV	Mean																																		Factorial ANOVA
1RS	1.8717													tTest	1RS vs 1RW	Mann.	0.786972	0.469092	0.104558	0.0864964	0.0205527	0.100459		tTest	1RS vs 1RW	Mann.	0.00047516	0.0023977	4.341e-06	4.42156e-08	1.79855e-09	1.04261e-08			Experiment		0.0131	0.4237	0.0009	0.9465	0.0249
Regression P	0.0003														1RS vs 1RW	Control	0.359544	0.440101	0.267123	0.0612481	0.725478	0.887656			1RS vs 1RW	Control	0.00073567	0.00628417	5.59203e-07	8.74882e-09	2.52704e-10	9.21436e-11			Mannitol		<0.0001	<0.0001	<0.0001	<0.0001	<0.0001
Correlation	R																																		Genotype		<0.0001	0.002	0.2056	0.0017	0.6732
CNV vs root l.	-0.687549																																		Genotype x Mannitol		0.3288	0.187	0.1941	0.8651	0.2168
																																			Normality of residuals		0.3153	0.8857	0.1336	0.1197	0.0486
Fig. 1F-G. Transmision of the diiso-1RS to the progeny
	Cytogenetic study			CNV based on DNA
No. 1RS arms	No. plants	Frequency %		No. plants	Frequency %
2	5	0.31		10	0.43
3	1	0.06		3	0.13
4	7	0.44		7	0.3
5	2	0.13		1	0.04
6	1	0.06		2	0.09
Total	16	1		23	100%
The di-iso-1RS is lost in ~31% of the progeny and broken in 19% of the progeny.

## Sheet: Fig 2-1
Supporting data for Figures 2A and 2B. Root length of Hahan-1RW sister lines with and without CRISPR induced deletions in OPRIII-B1 (32 bp, T2 plants) and OPRIII-R1 (3-bp and 7-bp, T2 plants)
Data for Figure 2A							Stats for Figure 2A								Data for Figure 2B									Stats for Figure 2B
CRISPR 1RW T2 sister lines for OPRII-B1			Seminal root length in cm				CRISPR 1RW T2 sister lines								CRISPR 1RW T2 OPRII-R1 sister lines			Seminal root length in cm						CRISPR 1RW T2 OPRIII-R1 sister lines
Genotype	7DAG	11DAG	14DAG	17DAG	21DAG		MEANS	7DAG	11DAG	14DAG	17DAG	21DAG	n		Genotype	6DAG	9DAG	12DAG	15DAG	18DAG	21DAG			Mean	6DAG	9DAG	12DAG	15DAG	18DAG	21DAG	n
1RW-WT	10	11	13	14	15		Hahn-1RW	10.0227	11.9545	13.5909	14.0682	14.2273	22		1RW-WT	5	7	13	13	13	14	Control		Control	4.96	6.06667	9.1	10.4667	11.2333	12.4	25
1RW-WT	10.5	12.5	13	15	15		mut-OPRIII-B1	11.825	14.5	17.125	18	18.25	20		1RW-WT	6	6	8	11.5	12	13	Control		mut-OPRIII-R1.3	5.875	7.75	12.5417	14.5	15.375	16.5	12
1RW-WT	10	11.5	12	14	14		SE								1RW-WT	4	4	7	10	10.5	11	Control		mut-OPRIII-R1.7	4.75	6.25	10.375	12.25	13.125	15.25	8
1RW-WT	8.5	10	11	11	11		1RW-WT	0.3248	0.384929	0.528041	0.530759	0.542289			1RW-WT	3	6	7	9	9	10	Control		1RS	5.83333	6.75	11.1667	14.25	17.8333	19.8333	6
1RW-WT	10.5	11.5	13	13.5	14		mut-OPRIII-B1	0.435701	0.545315	0.448499	0.594935	0.563705			1RW-WT	5	5	7	9	9.5	10	Control
1RW-WT	9	10	11	11	11		TTEST	0.00174409	0.00039457	1.01058e-05	1.39917e-05	7.55695e-06			1RW-WT	5.5	5.5	7.5	9	10	11	Control
1RW-WT	10	13	15	15	15		% length increase	0.179819	0.212928	0.260033	0.279483	0.282748			1RW-WT	4	4.5	7	7	8	10	Control		SE	6 DAG	9 DAG	12 DAG	15 DAG	18 DAG	21 DAG
1RW-WT	9.5	10	12.5	12	12										1RW-WT	4	5	5	5	6	10	Control		Control	0.239653	0.383799	0.724076	0.717911	0.710243	0.6
1RW-WT	11.5	13	15	16	16										1RW-No Trans	7	9	13.5	14	15	16	Control		Del-3bp	0.332148	0.441674	0.558876	0.679795	0.826009	0.825723
1RW-WT	12.5	17	20	20.5	21		Repeated measures ANOVA								1RW-No Trans	6	8	13.5	14.5	14.5	15	Control		Del-7bp	0.517549	0.654654	0.919773	0.95898	0.953143	0.773443
1RW-WT	10.5	12	13.5	15.5	15.5		Between genotypes								1RW-No Trans	6	6.5	8	10	10	11	Control		1RS	0.542627	0.512348	1.1949	1.07819	0.909823	0.703167
1RW-WT	8	10.5	12.5	12.5	12.5		Source	DF	TypeIII SS	MS	F	Pr > F			1RW-No Trans	4	6.5	11	14	16	17	Control
1RW-WT	9.5	11	13.5	13.5	13.5		Genotype	1	525.466	525.466	24.52	<0.0001			1RW-No Trans	4	6	8	9	10	12	Control
1RW-WT	8.5	11	11	11	11.5		Error	40	857.058	21.4264					1RW-No Trans	2	4	8.5	9	12	12	Control		Repeated measures ANOVA
1RW-WT	9	11	11	11.5	11.5										1RW-No Trans	6	8	12.5	13	13	14	Control		Between genotypes
1RW-WT	7	11	11	12.5	13		Within genotype					Adjusted Pr > F			1RW-No Trans	5	7	10	11	13	13	Control		Source	DF	TypeIII SS	MS	F	Pr > F
1RW-WT	9	11.5	15	15	15		Source	DF	TypeIII SS	MS	F	P	HFL		1RW-No Trans	5	7	8	10	12	12.5	Control		Genotype	3	561.05	187.02	10.2	<0.0001
1RW-WT	11	12	15.5	15.5	15.5		Time	4	855.603	213.901	199.22	<0.0001	<0.0001		1RW-No Trans	5.5	8	9	12	13	13	Control		Error	47	861.43	18.33
1RW-WT	12.5	13	14.5	14.5	14.5		Time x Genotype	4	38.77	9.69249	9.03	<0.0001	<0.0001		1RW-No Trans	4	5	10	11	11	11.5	Control
1RW-WT	12	15	17	17	17.5		Error (time)	160	171.79	1.07368					1RW-No Trans	5.5	7	9	11	13	13	Control		Within genotype					Adjusted Pr > F
1RW-WT	9	10.5	11	11	11										1RW-No Trans	4.5	5.5	7	10	12	12	Control		Source	DF	TypeIII SS	MS	F	P	HFL
1RW-WT	12.5	15	18	18	18		Greenhouse-Geisser Epsilon (GG)			0.5785					1RW-No Trans	6	7	9	11	13	13	Control		Time	5	3525.97	705.19	453.4	<0.0001	<0.0001
mutOPRIII-B1	9.5	13.5	17	18	18.5		Huynh-Feldt-Lecoutre Epsilon (HFL)			0.6161					1RW-No Trans	4	7	10	12.5	13	13	Control		Time x Genotype	15	233.33	15.56	10	<0.0001	<0.0001
mutOPRIII-B1	10	12	14	15	15										1RW-No Trans	6.5	8	9	11	12	12.5	Control		Error (time)	235	365.5	1.56
mutOPRIII-B1	15	17.5	17.5	24	24										1RW-No Trans	6.5	8	11	13	16	16	Control
mutOPRIII-B1	13	14	15	17	17		The significant Time x Genotype interaction indicates that								mut-OPRIII-R1.3	7	10	14	14.5	15	16	Heterozygous		Greenhouse-Geisser Epsilon (GG)			0.5067
mutOPRIII-B1	12.5	17	17.5	18	18		the different genotypes respond differently in time								mut-OPRIII-R1.3	6	8	11.5	13	14.5	15.5	Heterozygous		Huynh-Feldt-Lecoutre Epsilon (HFL)			0.538
mutOPRIII-B1	13	16	18	18	18										mut-OPRIII-R1.3	7	10	13.5	14	15	16	Heterozygous
mutOPRIII-B1	13	14	16.5	15.5	16										mut-OPRIII-R1.3	3	4.5	9.5	10	10	11.5	Heterozygous
mutOPRIII-B1	13.5	17	20.5	20	20.5										mut-OPRIII-R1.3	5.5	8	14	18.5	19	20	Heterozygous		The significant Time x Genotype interaction indicates that
mutOPRIII-B1	11	12	16.5	17	17										mut-OPRIII-R1.3	6.5	8	8	12.5	12.5	13	Heterozygous		the different genotypes respond differently in time
mutOPRIII-B1	12.5	14.5	17.5	17	17.5										mut-OPRIII-R1.3	6	7	14	18	19	20	Homozygous
mutOPRIII-B1	12	13	14	15	17										mut-OPRIII-R1.3	6	8	13	13.5	13.5	15	Heterozygous
mutOPRIII-B1	10	13.5	16	17	17										mut-OPRIII-R1.3	5	8	14	16	19	20.5	Heterozygous
mutOPRIII-B1	13.5	14	16	16.5	17										mut-OPRIII-R1.3	7	7	13	16	18	19	Heterozygous
mutOPRIII-B1	11	13.5	17	19	19										mut-OPRIII-R1.3	5	6	13	14	14	15	Heterozygous
mutOPRIII-B1	14	18	19	22	22										mut-OPRIII-R1.3	6.5	8.5	13	14	15	16.5	Heterozygous
mutOPRIII-B1	8	10	14.5	15	15										mut-OPRIII-R1.7	4	6.5	11.5	13	14	16	Heterozygous
mutOPRIII-B1	12.5	19	22	23	23										mut-OPRIII-R1.7	5	7	8.5	11	11	13	Heterozygous
mutOPRIII-B1	11	15.5	18	20	20										mut-OPRIII-R1.7	3	5	9	10	12	14	Heterozygous
mutOPRIII-B1	13.5	15.5	18	18	18										mut-OPRIII-R1.7	3.5	3.5	8.5	13	13	14	Heterozygous
mutOPRIII-B1	8	10.5	18	15	15.5										mut-OPRIII-R1.7	5	6	11.5	12	13	16	Homozygous
															mut-OPRIII-R1.7	6	6	8.5	9	10	14	Heterozygous
															mut-OPRIII-R1.7	4	6	9.5	12	13	15	Homozygous
															mut-OPRIII-R1.7	7.5	10	16	18	19	20	Heterozygous
															1RS	5	6	10	12	15	17
															1RS	7	8	16	17	19	20
															1RS	5	6	8	10.5	19	20
															1RS	7	7.5	9	14	20	22
															1RS	7	8	11	17	19	21
															1RS	4	5	13	15	15	19

## Sheet: Fig 2-2. 
Supporting data for Figure 2C. Root length of Hahn-1RS T3 sister lines with and without a transgene overexpressing OPRIII-B1 driven by the maize UBIQUITIN promoter														Expression of OPRIII-B1 in the leaves			Effect of transgene UBI::OPRIII-B1 on root and shoot length and dry-weight (23 DAG).
Data Figure 2C	Seminal root length in cm						Hahn sister lines UBI::OPRIII-B1		Stats Figure 2C					Hahn sister lines UBI::OPRIII-B1 fold-ACTIN			Hahn-sister lines	Root length	Root-DW	Leaf length	Leaf DW
Hahn sister lines	7DAG	10DAG	13DAG	16DAG	20DAG		Means	7DAG	10DAG	13DAG	16DAG	20DAG		No Transgene	UBI::OPRIII-B1		UBI::OPRIII-B1	17	0.039	22.5	0.059
Control	7	12	17	19	24		Hahn-1RS	9.05	14.55	21.325	23.125	26.25		ND	48.0022		UBI::OPRIII-B1	20	0.05	27.5	0.109
Control	11.5	17	25.5	29	33.5		UBI::OPRIII-B1	6.45	9.8	14.9	16.375	19.075		ND	33.6418		UBI::OPRIII-B1	16	0.03	23	0.049
Control	8	12	17	19	24.5	n	SE							ND	35.494		UBI::OPRIII-B1	18.5	0.048	25	0.079
Control	9.5	14.5	20	21	27	20	No Transgene	0.400493	0.531755	0.744519	0.871987	1.03333		ND	35.2686		UBI::OPRIII-B1	19	0.049	28	0.108
Control	9	15.5	24.5	27.5	34	20	UBI::OPRIII-B1	0.517967	0.786732	0.721475	0.685254	0.851682		ND	32.1284		UBI::OPRIII-B1	20.5	0.059	26	0.088
Control	5	10.5	16	18	21.5		TTEST sister	0.000307696	1.3186e-05	3.05348e-07	4.33281e-07	4.31661e-06		ND	30.9917		UBI::OPRIII-B1	20	0.02	27	0.025
Control	10	17	25	26	29.5		% decrease sister	0.287293	0.32646	0.30129	0.291892	0.273333		ND	35.9471		UBI::OPRIII-B1	22	0.048	28	0.119
Control	7	12	17.5	19.5	24									ND	32.4238		UBI::OPRIII-B1	15.5	0.029	23	0.055
Control	11	16.5	23.5	25	29									ND	39.8603		Control	24	0.053	31	0.102
Control	10.5	16	22	23.5	27.5									ND	35.0045		Control	28	0.065	29	0.165
Control	11	16.5	20	21	22.5									ND	30.1592		Control	27	0.059	26	0.122
Control	10	16	25.5	23	29									Primers (efficiency 106%)			Control	24	0.06	29.5	0.138
Control	9.5	14.5	21.5	27	24									OPRIII-B1-qRT-F: CTGCCATCATCGACGACTTT			Control	26	0.048	28.5	0.133
Control	10.5	17	25	29	31									OPRIII-B1-qrt-R: GATGTACCCGTTTGCACCAT			Control	24	0.051	26	0.0721
Control	11.5	18.5	26.5	30	34												Control	23	0.065	28.5	0.138
Control	9.5	16.5	23	22.5	24												Control	21	0.04	26	0.095
Control	8	12	18.5	18	19.5												Avg. Trans.	18.7222	0.0413333	25.5556	0.0767778
Control	7	12.5	20.5	23	23.5												Avg. Control	24.625	0.055125	28.0625	0.120637
Control	7.5	12.5	19.5	22.5	25												SE Trans.	0.727014	0.00420978	0.752055	0.010652
Control	8	12	18.5	19	18												SE Control	0.800391	0.00309052	0.664384	0.010425
UBI::OPRIII-B1	10.5	17	21	22	28.5												t-Test	6.4368e-05	0.0207816	0.0259956	0.0103892
UBI::OPRIII-B1	8	12	16.5	18	20.5
UBI::OPRIII-B1	10	14	18	19.5	24												% reduction in tansgenic	-0.239707	-0.250189	-0.0893343	-0.363566
UBI::OPRIII-B1	7.5	11.5	16	17.5	21
UBI::OPRIII-B1	9	12.5	17	18	23		Repeated measures ANOVA
UBI::OPRIII-B1	5	8.5	11.5	12.5	16		Between genotypes
UBI::OPRIII-B1	5	6.5	11.5	13.5	16.5		Source	DF	TypeIII SS	MS	F	Pr > F
UBI::OPRIII-B1	4	5	8.5	10.5	13		Genotype	1	1534.58	1534.58	34.07	<0.0001
UBI::OPRIII-B1	7	10.5	14.5	16	20.5		Error	38	1711.5	45.04
UBI::OPRIII-B1	10	15	20	20	22.5
UBI::OPRIII-B1	8	13	18.5	20	21.5		Within genotype						Adjusted Pr > F
UBI::OPRIII-B1	6	10.5	17.5	20	21		Source	DF	TypeIII SS	MS	F	P	GG	HFL
UBI::OPRIII-B1	5.5	9	15	17	18.5		Time	4	5822.67	1455.67	629.93	<0.0001	<0.0001	<0.0001
UBI::OPRIII-B1	7	11	13.5	13	14.5		Time x Genotype	4	141.88	35.47	15.35	<0.0001	<0.0001	<0.0001
UBI::OPRIII-B1	5	7	12	14	15.5		Error (time)	152	351.25	2.31
UBI::OPRIII-B1	6	9	15	16	18
UBI::OPRIII-B1	6	8.5	15	17	18		Greenhouse-Geisser Epsilon (GG)			0.5279
UBI::OPRIII-B1	2.5	5.5	13	15	16.5		Huynh-Feldt-Lecoutre Epsilon (HFL)			0.5597
UBI::OPRIII-B1	4	5	11	13	14.5
UBI::OPRIII-B1	3	5	13	15	18		The significant Time x Genotype interaction indicates that the different genotypes respond differently in time

## Sheet: Fig 2-3.
Supporting data for Figure 2D. Root length of Hahn-1RS T3 sister lines with and without a transgene overexpressing OPRIII-R5 driven by the maize UBIQUITIN promoter
Data Figure 2D	Seminal root length in cm							Stats Figure 2D							Expression of OPRIII-R5 in the leaves			Effect of transgene UBI::OPRIII-R5 on root and shoot length and dry weight (23 DAG).
Hahn sister lines	7DAG	9DAG	11DAG	14DAG	16DAG			Hahn sister lines	7DAG	9DAG	11DAG	14DAG	16DAG		Hahn sister lines OPRIII-R5 fold-ACTIN			Hahn-sister lines	Root length	Root-DW	Leaf length	Leaf DW
Control	6	10	11.5	14.5	16			Hahn-1RS	7.08333	9.58333	11.6458	15.5104	17.3854		No Transgene	UBI::OPRIII-R5		UBI::OPRIII-R5	25	0.059	25	0.086
Control	9	11	13.5	18.5	21			UBI::OPRIII-R5	7.01042	8.1875	9.8617	11.8021	12.9583		ND	6.00325		UBI::OPRIII-R5	19	0.033	24	0.065
Control	6.5	8.5	10	16	18.5		n	SE							ND	49.6227		UBI::OPRIII-R5	21	0.045	24	0.081
Control	7	9	10.5	14	16.5		48	Hahn-1RS	0.213846	0.219472	0.270424	0.419887	0.464912		ND	5.34193		UBI::OPRIII-R5	22	0.043	20	0.085
Control	8	10.5	12.5	16	18		48	UBI::OPRIII-R5	0.250217	0.29835	0.366047	0.473298	0.52652		ND	10.3142		UBI::OPRIII-R5	20	0.045	26	0.027
Control	10	12	13	15.5	18			TTEST sister	0.825159	0.000286348	0.000177923	6.77474e-08	9.39008e-09		ND	9.88168		UBI::OPRIII-R5	23	0.037	24	0.077
Control	8	10.5	13	18.5	20			% decrease sister	0.0102941	0.145652	0.153199	0.239087	0.254643		ND	10.5762		UBI::OPRIII-R5	23	0.024	27	0.067
Control	7.5	9.5	12.5	16.5	19										ND	9.99796		UBI::OPRIII-R5	21	0.015	21	0.055
Control	8	10.5	12.5	18	19.5										ND	14.4408		Control	31	0.062	27	0.089
Control	8	10.5	13	20.5	23.5										ND	19.3453		Control	24	0.041	25	0.076
Control	7.5	8.5	10.5	14	16										Primers (efficiency 92.8%)			Control	31	0.063	26	0.098
Control	6.5	8.5	10	13	15										qrt1RS5-F: 5' -ACGACTCTGACCCGCATGG			Control	29	0.055	26	0.075
Control	7	9	10.5	13.5	16										qrt1RS5-R: 5' -CTCGGCTCGACCATGTGAAGATAA			Control	32	0.049	25	0.097
Control	7	8.5	9.5	11	11.5													Control	25	0.051	27.5	0.103
Control	7	8.5	10.5	14	16													Control	26	0.052	28	0.105
Control	5	9	12	15	16.5													Control	31	0.07371	27	0.14
Control	8.5	11	14.5	20.5	23													Control	23	0.059	27	0.095
Control	6	8.5	12	18	19													Avg. Trans.	21.75	0.037625	23.875	0.067875
Control	8	10.5	13.5	20	21.5													Avg. Control	28	0.05619	26.5	0.0975556
Control	8	10	12.5	16.5	18.5													SE Trans.	0.674802	0.00484376	0.833185	0.006973
Control	8	10	13	17.5	19													SE Control	1.16667	0.00316956	0.353553	0.00639034
Control	6	6.5	7.5	11	12													t-Test	0.000438206	0.00507858	0.00854697	0.00669288
Control	7	9	11	15.5	18
Control	4.5	9	11	15.5	17													% reduction in tansgenic	-0.223214	-0.330397	-0.0990566	-0.304243
Control	5	10.5	13.5	15.5	17
Control	7	9	11.5	14	16
Control	8	10	12.5	15.5	17			Repeated measures ANOVA
Control	7.5	9.5	11	15	16			Between genotypes
Control	6	7	9	11	13			Source	DF	TypeIII SS	MS	F	Pr > F
Control	10.5	12.5	15	18.5	20.5			Genotype	1	627.92	627.92	26.72	<0.0001
Control	4	8	10	12.5	14			Error	94	2208.78	23.5
Control	6	8.5	10	13	14
Control	7	9	10.5	14	15			Within genotype						Adjusted Pr > F
Control	7	9	12	16	17.5			Source	DF	TypeIII SS	MS	F	P	GG
Control	7	9.5	11.5	14.5	16.5			Time	4	4280.09	1070.02	486.17	<0.0001	<0.0001
Control	7.5	9.5	11.5	13.5	15			Time x Genotype	4	300.06	75.01	34.08	<0.0001	<0.0001
Control	8	10	10.5	16	18			Error (time)	376	827.55	2.2
Control	8	10.5	12	16	17.5
Control	10.5	13.5	16	22.5	25.5			Greenhouse-Geisser Epsilon (GG)			0.4146
Control	6.5	8	10	15	17.5			Huynh-Feldt-Lecoutre Epsilon (HFL)			0.4211
Control	5.5	9.5	10	13	14.5
Control	5	8	7.5	7.5	9			The significant Time x Genotype interaction indicates that the different genotypes respond differently in time
Control	6	13.5	16	20	21
Control	6.5	8.5	10	13	14.5
Control	9	12	14.5	20	23.5
Control	8.5	11	13	17.5	20.5
Control	4	7	10.5	13	15
Control	6	8	11	15	17.5
UBI::OPRIII-R5	7	9.5	12	14.5	15.5
UBI::OPRIII-R5	8	9	12	16.5	18.5
UBI::OPRIII-R5	7.5	10	12.5	15	16.5
UBI::OPRIII-R5	6	7.5	9	12	14
UBI::OPRIII-R5	6.5	8	8	8.5	10
UBI::OPRIII-R5	7.5	10	10.5	11	12
UBI::OPRIII-R5	9	7.5	7.5	8	9
UBI::OPRIII-R5	7	9.5	11	14	15
UBI::OPRIII-R5	9	7	8.5	11	11.5
UBI::OPRIII-R5	7	8	8.5	9.5	10.5
UBI::OPRIII-R5	2	3	3.5	8	9
UBI::OPRIII-R5	6.5	6.5	d	8.5	8.5
UBI::OPRIII-R5	8	10	12	14.5	16
UBI::OPRIII-R5	7	9	11.5	14.5	16
UBI::OPRIII-R5	8	9	11	14.5	16
UBI::OPRIII-R5	7.5	9.5	11	14.5	15
UBI::OPRIII-R5	9	10.5	12.5	17	19
UBI::OPRIII-R5	8	10	11	12.5	14
UBI::OPRIII-R5	5	5	8	14.5	16
UBI::OPRIII-R5	9	5.5	6.5	7	8
UBI::OPRIII-R5	9	7	7	8.5	9
UBI::OPRIII-R5	7	9	11.5	18	19
UBI::OPRIII-R5	8	9.5	12	15.5	16
UBI::OPRIII-R5	9.5	8	9	10	12
UBI::OPRIII-R5	8	10	12	12.5	12.5
UBI::OPRIII-R5	10	14	15.5	10.5	13
UBI::OPRIII-R5	7	8	9	10.5	11
UBI::OPRIII-R5	7	9	10.5	13	14
UBI::OPRIII-R5	4	5	6.5	7	7
UBI::OPRIII-R5	8	9	10	10.5	11
UBI::OPRIII-R5	7	9	11	14	15
UBI::OPRIII-R5	8.5	10.5	12	15	16
UBI::OPRIII-R5	4	5	15	5.5	5.5
UBI::OPRIII-R5	4	4.5	6	9	9
UBI::OPRIII-R5	6	8	9.5	10.5	11
UBI::OPRIII-R5	6.5	7.5	8.5	10.5	11
UBI::OPRIII-R5	7	8.5	10	11.5	13
UBI::OPRIII-R5	8.5	10.5	13	15	17
UBI::OPRIII-R5	8	9.5	11	12	12.5
UBI::OPRIII-R5	8	7.5	8	8.5	10
UBI::OPRIII-R5	7	8.5	10	12.5	15
UBI::OPRIII-R5	4.5	5.5	7	8	9
UBI::OPRIII-R5	5	5.5	6	8	10
UBI::OPRIII-R5	6	8	9.5	12.5	13
UBI::OPRIII-R5	6.5	8	9.5	14	15.5
UBI::OPRIII-R5	7.5	9.5	10.5	15.5	18
UBI::OPRIII-R5	8	10.5	13	18	21
UBI::OPRIII-R5	2.5	4.5	4.5	5	6

## Sheet: Fig 3
Supporting data for Figure 3D. Distance from lateral roots to RAM in 1RS, 1RW and a wheat transgenic line overexpressing OPRIII-R5 driven by the maize UBIQUITIN promoter																							Expression in leaves
Distance from root tip to first lateral root			Data Figure 3D
	1RS	1RW	UBI::OPRIII-R5	Non-Tr. Sister line
	9	0.5	0.1	7
	5	1	1	8.5
	2.5	0.3	0.5	7
	5	2.5	2	7.5
	6	1.5	0.5	5
	7.5	0.5	0.5	7
Mean	5.83333	1.05	0.766667	7
SE	0.918937	0.340343	0.272845	0.465475
N	6	6	6	6
Dunnett test P		< 0.001	< 0.001	ns

## Sheet: Fig 4-1
Supporting data for Figure 4A-C. NADPH consumption of different OPRIII proteins using three different substrates
				12-oxo-phytodienoic acid	Data Figure 4A						13-epi-12-oxo-phytodienoic acid	Data Figure 4B						4,5-ddh-JA	Data Figure 4C
CS RefSeq v1.1	Name			Control	OPRIII-B3	OPRIII-B2	OPRIII-B1	OPRIII-A2			Control	OPRIII-B3	OPRIII-B2	OPRIII-B1	OPRIII-A2			Control	OPRIII-B3	OPRIII-B2	OPRIII-B1	OPRIII-A2
TraesCS1B02G019800	OPRIII-B3			0.0368631	0.0873792	0.0784795	0.0655344	0.0784795			0.0254856	0.0987061	0.0695797	0.0857611	0.084952			0.0527916	0.165859	0.0865701	0.117315	0.122169
TraesCS1B02G019700	OPRIII-B2			0.0459651	0.0776704	0.0647253	0.0760523	0.111651			0.0250305	0.0938517	0.0566347	0.0922336	0.0914245			0.0417175	0.168286	0.101942	0.149677	0.0833339
TraesCS1B02G018700	OPRIII-B1			0.0553705	0.0768613	0.0631072	0.072816	0.0841429			0.0300366	0.0817157	0.0614891	0.0857611	0.0865701			0.0406556	0.136732	0.0817157	0.125405	0.144014
TraesCS1A02G015600	OPRIII-A2			0.0486957	0.0760523	0.0631072	0.0744341	0.105179			0.0266992	0.0736251	0.0711979	0.084952	0.0914245			0.042476	0.164241	0.101133	0.172331	0.133496
			Mean	0.0467236	0.0794908	0.0673548	0.0722092	0.0948631		Mean	0.026813	0.0869747	0.0647253	0.0871769	0.0885928		Mean	0.0444102	0.158779	0.0928404	0.141182	0.120753
13-epi-12-oxo-phytodienoic acid (CAS No. 71606-07-0)			SE	0.00383474	0.00265013	0.00372778	0.00232093	0.00801871		SE	0.00113078	0.00570664	0.00343258	0.00169631	0.00166793		SE	0.00281864	0.00739588	0.00512098	0.0124532	0.0132465
Cayman Chemical (item No. 10195)			Dunnett P		<0.001	<0.01	<0.001	<0.001		Dunnett P		<0.001	<0.001	<0.001	<0.001		Dunnett P		<0.001	<0.05	<0.001	<0.01
12-oxo-phytodienoic acid (CAS No. 85551-10-6)
4,5-didehydro jasmonic acid (CAS No. 123357-39-1).

## Sheet: Fig 4-2
Supporting data for Figure 4D-E. Determination of jasmonic acid concentration in root terminal region (1 cm) of Hahn-1RS, Hahn-1RW and Hahn-UBI::OPRIII-R5 at 6 days after germination (DAG).
Data not presented in figures but referred in text							Replication of 1RS vs 1RW experiment								Data Figure 4D							Data Figure 4E
Jasmonic acid (ng/g root tissue)							Jasmonic acid (ng/g root tissue)								Ja-Ile (area under the curve, no absolute measurment available)							Ja-Ile (area under the curve, no absolute measurment available)							OPDA (area under the curve, no absolute measurment available)
		1RS	1RW	UBI::OPRIII-R5				1RS	1RW							1RS	1RW						1RS	UBI::OPRIII-R5						1RS	1RW	UBI::OPRIII-R5
		1.6903	6.59831	15.8572				3.75743	4.04959							151491	403512						333510	1.14134e+06						49072	50224.8	136252
		7.42083	7.44888	12.9034				1.71813	7.474							333948	529152						36589.1	966659						30323.8	34555.9	41644.9
		7.55016	9.40311	51.862				0.960516	12.7451							345559	1097416						216434	153916						58548	23219.6	37263.3
		2.75186	30.4789	13.9596				3.31749								144821							114657	432661						39432.3	43442	79884.7
		6.37374	11.1835	29.4147												385000							217073	301113						43804	19778.4	28074.3
	Mean	5.15738	13.0225	24.7994			Mean	2.43839	8.08955						Mean	272164	676693						48499	865717						20078.4	74558	157776
	SE	1.2275	4.43589	7.39143			SE	0.589666	1.95893						SE	51339.2	165349						93368	458404						48312.6	72581.6	41839.2
	Dunnett		0.074	P < 0.01			ANOVA		0.044						ANOVA		0.0436						78061.9	543389						22920.6	24627.5	41741
	Fold change		2.52503	4.80852			Fold change		3.31758						Fold change		2.48635					Mean	142274	607901					Mean	39061.4	42873.4	70559.3
																						SE	36573.5	122269					SE	4790.95	7632.87	17634.2
Source	DF	Sum of Squares	Mean Square	F Value	Pr > F		Source	DF	Sum of Squares	Mean Square	F Value	Pr > F			Source	DF	Sum of Squares	Mean Square	F Value	Pr > F		ANOVA		0.0008					ANOVA		0.1047
Genotype	2	0.0006532	0.0003266	7.91	0.0064		Genotype	1	0.0074	0.0074	7.12	0.0444			Genotype	1	160104	160104	6.5	0.0436		Fold change		4.27275					No significant changes		1.80637
Error	12	0.00049523	4.127e-05				Error	5	0.0052	0.001					Error	6	147888	24648
Corrected Total	14	0.00114843					Corrected Total	6	0.0126						Corrected Total	7	307992
R2	0.568781						R2	0.5874							R2	0.5874						Source	DF	Sum of Squares	Mean Square	F Value	Pr > F		Source	DF	Sum of Squares	Mean Square	F Value	Pr > F
Power transfromation **0.01 restores normality and homogeneity of variances							Power transfromation **0.5 improves normality and homogeneity of variances								Power transfromation **0.5 (improves normality and homogeneity of variances)							Genotype	1	0.08042	0.08042	18.23	0.0008		Genotype	1	0.00630522	0.00630522	3.01	0.1047
Shapiro-Wilk	0.4023						Shapiro-Wilk	0.3253							Shapiro-Wilk	0.4048						Error	14	0.0617534	0.00441096				Error	14	0.0293308	0.00209506
Levene's test	0.9404						Levene's test	0.7938							Levene's test	0.1367						Corrected Total	15	0.142173					Corrected Total	15	0.035636
																						R2	0.5656						R2	0.1769
																						Power transformation **0.05 restores homogeneity of variances and improves normality							Power transformation **0.05 restores normality and homogeneity of variances.
																						Shapiro-Wilk	0.5824						Shapiro-Wilk	0.3522
																						Levene's test	0.7649						Levene's test	0.0882

## Sheet: Fig 5-1
Supporting data for Figure 5A. Effect of Ibuprofen (IBU) at 5 μM (IBU 5) applied at 6 days after germination (DAG) on seminal root length
Data Figure 5A. Root length in cm.
Genotype	Trtmt.	6 DAG	7 DAG	8 DAG	9 DAG	10 DAG	11 DAG	12 DAG	13 DAG	14 DAG	15 DAG	16 DAG
1RS	0	80	94	108	125	142	159	178	201	220	241	263
1RS	0	72	89	108	127	146	168	186	212	231	251	273
1RS	0	79	91	103	119	137	155	173	199	218	238	256
1RS	0	65	75	89	105	120	137	154	171	185	197	215
1RS	0	79	92	107	123	142	162	181	207	223	248	272
1RS	0	82	96	111	127	150	171	196	225	245	273	304
1RS	0	76	88	106	123	143	164	188	216	234	255	282
1RS	0	61	75	92	111	130	148	170	197	218	243	269
1RS	0	98	118	138	158	178	194	219	248	268	294	321
1RW	0	77	97	107	124	140	163	178	196	204	213	217
1RW	0	80	95	107	117	134	151	170	185	192	196	196
1RW	0	79	91	97	115	136	160	182	202	209	217	220
1RW	0	76	92	97	111	130	151	173	188	194	198	200
1RW	0	85	104	112	117	126	144	155	162	163	164	165
1RW	0	74	86	100	111	121	132	139	142	143	143	145
1RW	0	66	80	92	101	120	140	162	184	195	207	218
1RW	0	73	86	102	113	126	134	138	142	141	143	143
1RW	0	75	92	106	111	121	137	162	184	196	208	216
1RW	0	79	92	104	116	130	148	167	186	193	204	208
1RS	IBU 5	71	94	119	144	171	201	236	278	312	347	391
1RS	IBU 5	87	104	123	143	168	193	225	266	294	328	361
1RS	IBU 5	65	81	99	124	148	180	213	250	278	308	346
1RS	IBU 5	62	79	99	118	142	167	201	237	265	296	334
1RS	IBU 5	93	107	128	152	177	207	241	275	302	335	372
1RS	IBU 5	70	84	103	125	148	175	211	250	280	320	361
1RS	IBU 5	69	83	105	120	141	161	191	224	252	286	322
1RS	IBU 5	69	84	106	128	150	175	206	248	279	312	351
1RS	IBU 5	78	94	114	135	161	191	223	259	286	320	361
1RW	IBU 5	89	107	122	135	159	194	230	271	302	347	372
1RW	IBU 5	74	83	97	117	145	173	204	246	276	312	346
1RW	IBU 5	85	103	117	128	149	178	212	250	275	309	348
1RW	IBU 5	86	103	118	132	155	187	222	264	298	338	377
1RW	IBU 5	74	92	107	119	140	169	200	234	257	280	308
1RW	IBU 5	68	86	98	112	137	164	195	233	255	289	324
1RW	IBU 5	87	95	114	139	167	195	225	250	264	276	294
1RW	IBU 5	77	98	104	123	147	177	212	260	295	326	347
1RW	IBU 5	71	89	107	119	147	165	200	240	264	292	325
1RW	IBU 5	65	80	98	107	124	147	172	201	216	237	260
Means	6	7	8	9	10	11	12	13	14	15	16	Tukey test at 16d
1RS	76.8889	90.8889	106.889	124.222	143.111	162	182.778	208.444	226.889	248.889	272.778	b
1RW	76.4	91.5	102.4	113.6	128.4	146	162.6	177.1	183	189.3	192.8	c
1RS-IBU5	73.7778	90	110.667	132.111	156.222	183.333	216.333	254.111	283.111	316.889	355.444	a
1RW-IBU5	77.6	93.6	108.2	123.1	147	174.9	207.2	244.9	270.2	300.6	330.1	a
SE												P < 0.05
1RS-0	3.55295	4.23099	4.63215	4.90402	5.29529	5.30199	6.0525	7.05949	7.51008	8.79306	9.94119
1RW-0	1.59304	2.08833	1.89268	1.8809	2.16128	3.33333	4.73333	6.68738	7.81452	8.97905	9.62035
1RS-5	3.42693	3.41565	3.57071	3.98415	4.44028	5.1908	5.44926	5.82486	6.08606	6.31454	6.7887
1RW-5	2.71702	2.89904	2.88983	3.25047	3.7918	4.67012	5.37856	6.27065	8.07988	10.3711	11.3446
TTEST
1RS vs 1RS-IBU	0.53743	0.872196	0.527486	0.229792	0.0759931	0.0109936	0.000801859	0.000133639	2.62757e-05	1.09395e-05	3.78635e-06
1RW vs 1RW-IBU	0.707662	0.563996	0.11043	0.0209718	0.000469367	8.57269e-05	7.13317e-06	7.36151e-07	3.78779e-07	2.00428e-07	3.01724e-08

## Sheet: Fig 5-2
Supporting data for Figures 5B and 5D. Effect of Ibuprofen (IBU) at 5 μM added 6, 8, 10 and 12 days after germination (DAG) on seminal root length (mm) and of combinations of IBU5 and MEJ 40 μM added at 6 DAG.
Data for Figure 5B		Effect of Ibuprofen (IBU) at 5 μM added at different time points on seminal root length (mm)													Data for Figure 5D		Effect of different combinations of Ibuprofen (IBU) at 5 μM and methyl jasmonate (MEJA) at 40 μM applied at 6 DAG on seminal root length (mm)
Genotype	Time IBU	6 DAG	7 DAG	8 DAG	9 DAG	10 DAG	11 DAG	12 DAG	13 DAG	14 DAG	15 DAG	16 DAG			Genotipo	Meja	IBU	6 DAG	8 DAG	10 DAG	12 DAG	14 DAG	16 DAG	18 DAG	20 DAG
1RS	-	111	120	135	146	158	179	203	224	235	254	279			1RS	0	0	70	98	136	165	194	233	273	323
1RS	-	113	126	145	158	174	196	220	249	277	300	303			1RS	0	0	71	105	150	197	238	278	327	373
1RS	-	109	122	144	160	183	205	215	227	236	249	268			1RS	0	0	97	115	147	187	236	289	343	.
1RS	-	104	104	109	126	145	167	190	212	236	251	275			1RS	0	0	75	94	121	153	194	246	294	338
1RS	-	114	126	144	159	178	203	222	248	273	294	324			1RS	0	0	91	114	146	180	233	290	346	402
1RS	-	137	150	175	192	215	244	268	294	319	340	368			1RS	0	0	84	105	138	170	208	254	307	351
1RS	-	109	122	144	158	171	192	211	240	269	290	324			1RS	0	0	99	128	161	199	235	278	335	398
1RS	-	120	136	161	177	196	217	235	261	284	303	329			1RS	0	0	79	107	137	169	203	237	269	313
1RW	-	101	110	129	143	155	165	172	189	198	195	196			1RS	0	5	81	118	170	235	307	389	468	539
1RW	-	116	123	137	148	159	169	177	185	189	205	223			1RS	0	5	76	104	165	227	301	380	458	544
1RW	-	97	107	125	144	166	193	214	230	249	259	265			1RS	0	5	103	143	191	254	319	364	423	475
1RW	-	106	116	136	152	167	185	201	215	222	223	225			1RS	0	5	79	114	160	221	294	376	460	539
1RW	-	119	138	162	182	201	217	227	238	242	244	246			1RS	0	5	81	116	158	209	251	292	365	436
1RW	-	103	117	142	159	174	186	192	194	195	196	197			1RS	0	5	85	124	170	228	297	384	478	565
1RW	-	112	127	148	165	185	206	219	232	242	247	251			1RS	0	5	97	134	181	238	303	385	480	565
1RW	-	107	124	150	171	192	218	240	258	271	276	277			1RS	0	5	83	124	170	195	229	292	369	450
1RW	6 DAG	103	124	155	180	210	252	286	339	373	407	442			1RS	40	0	94	97	102	114	121	134	150	165
1RW	6 DAG	118	135	162	184	212	249	286	333	381	418	461			1RS	40	0	78	83	89	93	97	112	121	135
1RW	6 DAG	101	117	144	169	206	248	291	330	365	388	418			1RS	40	0	114	121	125	127	134	148	156	169
1RW	6 DAG	105	121	148	175	211	256	299	340	378	403	431			1RS	40	0	93	100	105	106	105	106	106	106
1RW	6 DAG	125	152	186	204	247	289	322	362	388	407	433			1RS	40	0	88	95	101	111	121	129	131	132
1RW	6 DAG	121	140	169	198	235	278	315	357	397	428	473			1RS	40	0	78	81	90	94	96	102	110	120
1RW	6 DAG	106	127	162	191	229	272	309	361	414	450	453			1RS	40	0	85	90	102	119	136	162	188	220
1RW	6 DAG	124	143	175	202	232	271	306	354	403	440	490			1RS	40	0	72	74	89	88	101	124	135	149
1RW	8 DAG	110	127	148	166	192	232	271	318	362	398	433			1RS	40	5	79	87	98	122	127	134	134	134
1RW	8 DAG	95	108	129	150	176	215	250	299	349	384	422			1RS	40	5	78	85	98	127	138	142	140	145
1RW	8 DAG	106	120	141	161	193	231	272	314	354	384	425			1RS	40	5	90	98	101	106	105	106	106	107
1RW	8 DAG	126	135	152	172	202	245	289	330	364	384	405			1RS	40	5	78	85	91	116	127	139	145	146
1RW	8 DAG	110	126	155	184	218	256	283	317	355	381	412			1RS	40	5	100	107	110	115	115	116	116	115
1RW	8 DAG	100	120	154	174	209	246	277	314	355	380	418			1RS	40	5	75	80	83	88	88	87	88	89
1RW	8 DAG	119	137	167	191	219	250	275	304	338	358	375			1RS	40	5	88	97	103	115	115	115	115	116
1RW	8 DAG	108	133	160	183	211	244	273	313	359	394	444			1RS	40	5	86	96	108	111	112	114	114	113
1RW	10 DAG	109	122	140	150	162	188	213	244	280	298	323			1RW	0	0	94	120	161	191	219	238	239	239
1RW	10 DAG	108	123	135	145	153	165	177	190	192	195	196			1RW	0	0	64	100	144	183	212	222	228	230
1RW	10 DAG	107	113	128	145	178	209	241	270	298	318	342			1RW	0	0	106	129	155	184	229	264	272	274
1RW	10 DAG	114	124	143	156	171	201	232	268	303	331	357			1RW	0	0	68	95	129	168	195	219	225	229
1RW	10 DAG	114	119	136	153	178	214	246	280	312	335	373			1RW	0	0	89	115	150	198	229	267	287	288
1RW	10 DAG	106	112	131	151	172	191	202	211	213	213	217			1RW	0	0	87	121	157	187	204	207	207	209
1RW	10 DAG	117	131	156	169	185	209	234	269	313	349	366			1RW	0	0	81	111	140	158	174	179	180	181
1RW	10 DAG	103	121	143	160	177	203	227	260	296	323	353			1RW	0	0	61	83	116	144	168	191	202	203
1RW	12 DAG	102	108	119	130	143	153	160	170	176	179	180			1RW	0	5	79	112	160	214	276	332	334	334
1RW	12 DAG	102	110	125	139	156	176	195	217	219	225	224			1RW	0	5	70	115	169	236	313	395	477	546
1RW	12 DAG	125	137	149	164	184	205	219	237	245	248	251			1RW	0	5	83	118	164	185	216	278	354	440
1RW	12 DAG	102	115	129	143	163	187	211	240	255	268	276			1RW	0	5	52	82	125	178	245	329	406	494
1RW	12 DAG	114	128	153	175	202	226	241	253	264	271	273			1RW	0	5	88	124	168	217	283	363	448	525
1RW	12 DAG	112	125	141	155	174	189	198	206	212	213	218			1RW	0	5	81	128	181	240	309	330	376	397
1RW	12 DAG	119	135	159	176	193	207	216	228	236	240	243			1RW	0	5	63	98	138	185	241	314	400	492
1RW	12 DAG	115	128	143	160	174	185	193	202	208	211	213			1RW	0	5	70	111	158	215	265	325	367	398
															1RW	40	0	105	109	111	118	119	118	120	119
	Means	6 DAG	7 DAG	8 DAG	9 DAG	10 DAG	11 DAG	12 DAG	13 DAG	14 DAG	15 DAG	16 DAG	Tukey test at 16d		1RW	40	0	80	87	91	99	104	107	108	107
	1RS	114.625	125.75	144.625	159.5	177.5	200.375	220.5	244.375	266.125	285.125	308.75	b		1RW	40	0	84	91	98	102	107	108	107	107
	1RW	107.625	120.25	141.125	158	174.875	192.375	205.25	217.625	226	230.625	235	c		1RW	40	0	62	73	78	85	92	101	103	102
	6d-IBU5	112.875	132.375	162.625	187.875	222.75	264.375	301.75	347	387.375	417.625	450.125	a		1RW	40	0	90	98	104	106	106	107	107	107
	8d-IBU5			150.75	172.625	202.5	239.875	273.75	313.625	354.5	382.875	416.75	a		1RW	40	0	71	81	85	91	93	95	96	96
	10d-IBU5					172	197.5	221.5	249	275.875	295.25	315.875	b		1RW	40	0	85	91	97	101	103	104	104	105
	12d-IBU5							204.125	219.125	226.875	231.875	234.75	c		1RW	40	0	57	63	73	78	82	88	85	85
													P < 0.05		1RW	40	5	69	69	67	69	68	69	69	69
	SE														1RW	40	5	90	97	101	108	111	112	112	115
	1RS	3.59035	4.68184	6.75314	6.90755	7.64152	8.31079	8.26568	9.02168	10.4137	11.2543	12.0294			1RW	40	5	95	102	111	144	153	165	166	167
	1RW	2.67219	3.514	4.25289	4.91354	5.77382	7.12124	8.49737	9.31001	10.5187	10.7686	10.5644			1RW	40	5	54	60	64	66	68	68	68	67
	6d-IBU5	3.56289	4.28426	4.92783	4.57258	5.27714	5.38164	4.7725	4.56696	5.79697	7.28731	8.44824			1RW	40	5	77	84	95	112	115	117	117	118
	8d-IBU5			4.13068	4.75822	5.22699	4.63464	4.02115	3.28925	2.89704	4.19795	7.32839			1RW	40	5	63	71	75	96	100	102	103	103
	10d-IBU5					3.60555	5.61885	8.13941	11.3657	16.5394	20.6404	24.5404			1RW	40	5	87	95	100	105	103	105	107	108
	12d-IBU5							11.2352	6.62517	7.70668	8.66232	9.05736			1RW	40	5	79	95	103	134	138	140	140	139
															Means			6 DAG	8 DAG	10 DAG	12 DAG	14 DAG	16 DAG	18 DAG	20 DAG
															1RS	0	0	83.25	108.25	142	177.5	217.625	263.125	311.75	356.857
															1RS	0	5	85.625	122.125	170.625	225.875	287.625	357.75	437.625	514.125
															1RS	40	0	87.75	92.625	100.375	106.5	113.875	127.125	137.125	149.5
															1RS	40	5	84.25	91.875	99	112.5	115.875	119.125	119.75	120.625
															1RW	0	0	81.25	109.25	144	176.625	203.75	223.375	230	231.625
															1RW	0	5	73.25	111	157.875	208.75	268.5	333.25	395.25	453.25
															1RW	40	0	79.25	86.625	92.125	97.5	100.75	103.5	103.75	103.5
															1RW	40	5	76.75	84.125	89.5	104.25	107	109.75	110.25	110.75
															SE			6 DAG	8 DAG	10 DAG	12 DAG	14 DAG	16 DAG	18 DAG	20 DAG
	IBU 5μM applied at different times (arrows)														1RS	0	0	4.03002	3.77846	4.19183	5.70714	6.96147	8.23849	10.8476	12.459
															1RS	0	5	3.32167	4.29467	3.84493	6.39318	10.9233	14.5905	16.6164	18.4453
															1RS	40	0	4.63199	5.11628	4.22551	4.88072	5.7397	7.34224	9.55891	12.5854
															1RS	40	5	2.95653	3.18724	3.11677	4.1619	5.42625	6.54227	6.70488	6.96147
															1RW	0	0	5.59257	5.44042	5.41163	6.48057	8.25433	11.2392	12.6322	12.6292
															1RW	0	5	4.19076	5.23382	6.3792	8.3746	11.9254	12.1151	17.0218	25.8863
															1RW	40	0	5.50243	5.07774	4.57648	4.4441	4.01671	3.20156	3.57446	3.48466
															1RW	40	5	4.97404	5.51763	6.38637	9.74084	10.5763	11.5816	11.6431	11.7697
															t-Test 1RS vs. 1RW			6 DAG	8 DAG	10 DAG	12 DAG	14 DAG	16 DAG	18 DAG	20 DAG	20 DAG exact P
																0	0	ns	ns	ns	ns	ns	*	***	***	1.23179e-05
																0	5	*	ns	ns	ns	ns	ns	ns	ns	0.0761261
																40	0	ns	ns	ns	ns	ns	*	**	**	0.00338068
																40	5	ns	ns	ns	ns	ns	ns	ns	ns	0.482089
															3-way factorial ANOVAs by day			6 DAG	8 DAG	10 DAG	12 DAG	14 DAG	16 DAG	18 DAG	20 DAG
																	Genotype	*	ns	*	ns	*	**	***	***
																	MEJA	ns	***	***	***	***	***	***	***
																	IBU	ns	ns	ns	ns	ns	ns	*	**
																	Gen x MEJA	ns	ns	**	***	***	***	***	***
																	Gen x IBU	ns	ns	ns	ns	ns	ns	ns	*
																	MEJA x IBU	ns	ns	**	***	***	***	***	***
																	3-way int.	ns	ns	ns	ns	ns	ns	ns	ns

## Sheet: Fig 6-1
Supporting data for Figure 6. Number of reads and stats for the 24 samples used in the RNAseq study.
DAG= days after germination. 1RS= wild-type Hahn with complete 1RS. 1RW= Hahn with recombinant 1RS arm with distal wheat segment and duplicated rye segment, UBI::OPRIII-R5: transgenic Hahn line with constitutive expression of OPRIII-R5.
RNA Seq sample	Total reads (pair-ends)	Avg read length	Avg read quality	Total mapped reads (pair-ends)	Total counts
1RS_16DAG_1	22417777	129	35.98	18662651	17518239
1RS_16DAG_2	25956354	129	35.99	22795909	21201868
1RS_16DAG_3	29501970	129	36.01	26139181	24303774
1RS_16DAG_4	29076538	129	36.01	25617417	24045775
1RS_6DAG_1	25019645	129	36.03	21490978	20003845
1RS_6DAG_2	32398970	129	36.02	27224019	25370932
1RS_6DAG_3	28572559	129	35.99	25411937	23637950
1RS_6DAG_4	28356179	129	36.05	22762787	20673424
1RW_16DAG_1	34949571	129	35.95	29283695	27143367
1RW_16DAG_2	31737953	129	36.02	26930906	24668691
1RW_16DAG_3	29085055	129	36	24920749	23114903
1RW_16DAG_4	34672583	129	35.98	28109961	25640426
1RW_6DAG_1	28482681	129	36.02	23304228	21203131
1RW_6DAG_2	27811811	129	36.01	24174482	22412974
1RW_6DAG_3	29219682	129	35.99	25311807	23497530
1RW_6DAG_4	25364812	129	36.01	22196178	20671575
UBI::OPRIII-R5_16DAG_1	36981264	129	36.02	30642625	2.81052e+07
UBI::OPRIII-R5_16DAG_2	22266211	129	35.93	19257696	1.7859e+07
UBI::OPRIII-R5_16DAG_3	24176169	129	36.04	20623498	1.91994e+07
UBI::OPRIII-R5_16DAG_4	25681486	129	35.98	22088114	2.04064e+07
UBI::OPRIII-R5_6DAG_1	26452510	129	36	23089102	2.14423e+07
UBI::OPRIII-R5_6DAG_2	27135211	129	36	22821730	2.11996e+07
UBI::OPRIII-R5_6DAG_3	36153585	129	35.92	31233452	2.90564e+07
UBI::OPRIII-R5_6DAG_4	25033701	129	36	21060981	1.95797e+07

[truncated: 18 more sheets: Fig 6-2, Fig 6-3, Fig 6-4, Fig 6-5, Fig 6-6, Fig 6-7, Fig 6-8, Fig 6-9, Fig 6-10, Fig 6-11, Fig 6-12, Fig 6-13, Suppl Fig 1, Suppl Fig 2., Suppl Fig 3-1, Suppl Fig 3-2, Suppl Fig 5, Suppl Fig 6, Suppl Fig 8]
